# Supplementary material for: Protonated Defect-Engineered Carbon Nitride Enables Bio-Interface-Enhanced Photodynamic Antibacterial Activity with Potential Periodontal Application
Source: Materials (Basel). 2026 May 22;19(11):2191. doi: 10.3390/ma19112191 (PMC13258522; doi:10.3390/ma19112191)
Supplement: Supplementary file 1 [file materials-19-02191-s001.zip]

Archive with 1 entries (1 files):
- materials-4291602-supplementary.pdf
